# Supplementary material for: Populus trichocarpa EXPA6 Facilitates Radial and Longitudinal Transport of Na+ under Salt Stress
Source: Int J Mol Sci. 2024 Aug 29;25(17):9354. doi: 10.3390/ijms25179354 (PMC11395417; doi:10.3390/ijms25179354)
Supplement: Supplementary file 1 [file ijms-25-09354-s001.zip]

Archive with 1 entries (1 files):
- ijms-3175313-supplementary.pdf
